# Supplementary material for: Conservation aquaculture as a tool for imperiled marine species: Evaluation of opportunities and risks for Olympia oysters, Ostrea lurida
Source: PLoS One. 2021 Jun 21;16(6):e0252810. doi: 10.1371/journal.pone.0252810 (PMC8216563; doi:10.1371/journal.pone.0252810)
Supplement: S3 Table — (XLSX) [file pone.0252810.s005.xlsx]

## Sheet: README
OVERVIEW OF CONTENTS OF THIS WORKBOOK
1 - score explanations	this sheet contains text notes on the score for each criterion for every estuary, as provided by the experts who scored this estuary (names at top)
2 - references	this sheet lists the references cited in sheet 1
3 - numeric scores and indices	this sheet has the scores from sheet 1 converted to numbers, and provides the four indices at the bottom, along with the formulae for calculating them
	others can add new information (e.g. change scores from 0 for unknown to correct numbers) or change index calculations (e.g. alter weighting of criteria)
	Note: all 66 estuaries are included in sheet 1 and 3; those with unknown scores for the first three criteria were omitted from the tables in the main paper. The estuaries that were omitted have their names shown in gray shading.
	Numbering of estuaries is as in Figs. 1-2; lettering is as in S1 Fig.

## Sheet: 1-score explanations
Criterion	Question	Category	Rationale	End-users	Low score	Medium Score	High score	Uncertain or not applicable	A-Central Coast	B-Northwest Vancouver Island	C-Southwest Vancouver Island	1-North Juan de Fuca Basin	D-Johnstone Strait	E-Northeast Strait of Georgia	2-West Strait of Georgia	F-Boundary Bay, Crescent Area	3-Northern Puget Sound	4-Whidbey Basin	5-Discovery, Sequim Bays	6-Admiralty Inlet	7-San Juan Islands	8-Central Puget Sound	9-Hood Canal	10-South Puget Sound	11-Willapa Bay	Grays Harbor	12-Netarts Bay	13-Yaquina Bay	14-Coos Bay	15-Humboldt Bay	16-Tomales Bay	Drakes Estero	17-SF North/San Pablo Bay	18-SF Central North Bay	19-SF Central Bay South	20-SF South Bay	21 SF Richardson Bay	Santa Cruz Harbor	22-Elkhorn Slough	23-Morro Bay	24-Carpinteria Marsh	Channel Islands Harbor	25-Mugu Lagoon	Marina del Rey - Ballona Creek	26-Long Beach Harbor	Los Angeles River	27-Alamitos Bay	Anaheim Bay-Huntington Harbor- Seal Beach NWR	Anaheim Bay - Bolsa Chica Lagoon
	Expert(s) scoring index for each bay								Rhona Govender	Rhona Govender	Rhona Govender	Rhona Govender	Rhona Govender	Rhona Govender	Rhona Govender	Rhona Govender	Betsy Peabody, Brian Allen, Brady Blake, Elizabeth Tobin, Jodie Toft	Betsy Peabody, Julie Barber and Sarah Grossman	Betsy Peabody, Brian Allen, Brady Blake, Elizabeth Tobin, Jodie Toft	Betsy Peabody, Elizabeth Tobin, Jason Haveman, Brian Allen, Brady Blake, Jodie Toft	Elizabeth Tobin, Betsy Peabody, Megan Hintz	Elizabeth Tobin, Betsy Peabody, Jodie Toft, Brady Blake, Brian Allen	Elizabeth Tobin, Jennifer Ruesink, Jason Haveman, Brady Blake	Elizabeth Tobin, Jennifer Ruesink, Brady Blake, Brian Allen, Jodie Toft, Betsy Peobody	Jennifer Ruesink	Jennifer Ruesink	Steve Rumrill, Dick Vander Schaaf	Steve Rumrill, Dick Vander Schaaf	Steve Rumrill	Edwin Grosholz, Gary Fleener, David Couch	Edwin Grosholz, Gary Fleener	Edwin Grosholz	Chela Zabin	Chela Zabin	Chela Zabin	Chela Zabin	Chela Zabin	Kerstin Wasson	Kerstin Wasson	Kerstin Wasson	Kerstin Wasson	Kerstin Wasson	Kerstin Wasson	Kerstin Wasson	Danielle Zacherl	Danielle Zacherl	Danielle Zacherl	Danielle Zacherl	Danielle Zacherl
1	Is recruitment limited in the estuary?	Ecological	Aquaculture has potential to make biggest positive difference in estuaries with low recruitment.	Conservation planners	Recruitment is generally high in this estuary	Some sites or years have recruitment failure	Estuary-wide recruitment failure is common	Not enough data to determine	Unknown.	Unknown for whole region; Port Eliza seems unlikely to be limited.	Unknown for whole region; Harris Point seems unlikely to be limited.	**Generally high; World Fisheries Trust has data for the Gorge.	No data.	Unknown for whole region; Baker Bay seems unlikely to be limited.	**Recruitment limited relative to other locations, based on Wasson et al. 2016.	No data.	***Recruitment is variable across this region, but in many places there appears to be stock limitation due to recruitment failure; some places like Fidalgo do seem to have adequate recruitment.	***Oysters are successfully reproducing and larvae have been found in the surface waters, however we have found no evidence of recruitment (Barber et al. 2016, Grossman et al. 2020, McArdle et al. in prep).	**Good recruitment observed at head of Discovery Bay.	*PNPTC staff has observed much lower recruitment compared to other areas in Puget Sound. Seasonal spatfall is regularly observed in Pt Gamble Bay (2014-2019) at PSRF recruitment index stations (n=3).	*Limited information on recrutiment in this region.	***Recruitment is high some places (e.g., Dyes Inlet, Liberty Bay) and lower in others (e.g., Miller Bay, Elliott Bay).	**Consistent, reasonable (5-10 per shellface) settlement over 3 years, documented in Valdez et al 2017. The Dosewallips flats has had strong Olympia oyster recruitment over the last few years, as observed by Taylor Shellfish. John Adams noted several years (6+) where not recruitment was observed at some sites. Brady Blake sees consistent annual natural sets throughout except for at very toe, near…	***Recruitment variable across sites, but exceeded 1 oyster per shell per day through summer in one study (White et al. 2009). Large populations with apparently robust recruitment in some places (Case Inlet, Rocky Bay, Burley Lagoon); other sites seem to be improving (e.g. Totten Bay), while still other sites appear to have limited recruitment (Skookum Inlet, Oakland Bay).	***Regular, substantial settlement as documented in Trimble et al. 2009, Wasson et al. 2016 and further personal observations (J Ruesink).	*No recruitment monitoring has been carried out in Grays Harbor. Commercial Pacific oyster growers do not report finding Olympia oysters.	**Recruitment failure common; recruitment hampered by small poulation size, short residence time, ocean acidification.	***Recruitment is frequently observed in Yaquina Bay, and the commercial oyster grower has developed a small retail market for Olympia oysters.	***Recruitment is frequently observed in Coos Bay, although some years have had no observable recruitment.	*Koeppel (2011) had little recruitment; D. Couch (pers. com.) has had good recruitment in some places where he put out substrates for restoration, poor in others.	***Spatially variable, but very high temporal variability, so low overall, but no estuary-wide failure (Wasson et al. 2016).	No data.	***Recruitment is highly variable, with many sites having recruitment failure in wet years, but going gangbusters in other years.	***Overall high to moderate at these sites, with recruitment delay or failure some years.	***Recruitment is variable, with many sites having little to no recruitment in some years, and moderate recruitment in other years.	***Recruitment is variable, with many sites having little to no recruitment in some years, and moderate recruitment in other years.	***Recruitment is often zero at all sites in this estuary.	No quantitative data but adult population is so small it seems ikely recruitment is limited.	***Majority of years 2007-2019 have no recruitment anywhere in estuary, Wasson et al. 2016 and Wasson et al. 2020.	***Occasional recruitment reported by locals, but very rare.	**Oly recruits rare in SONGS monitoring (Justin Hoesterey, perso com); debris flow following fire has led to cessation of recruitment (Erin Winslow, UCSB).	No monitoring, but T. McCormick indicated settlement in his nearby Ormond Beach hatchery.	***T. McCormick indicates recruitment was good in all years he assessed it (McCormick 2009).	No data.	No quantitative data but adult population is so small it seems possible recruitment is limited.	No data.	**Not limited in this estuary - though note only based upon ~ 2.5 yrs data (Zacherl, unpublished data, 2012-2014).	Unlikely recruitment limited because adult population densities were high in previous survey (2013).	No data.
2	Is the Olympia oyster population in estuary at risk of local extinction?	Ecological	Aquaculture has the potential to make the biggist positive difference in estuaries with very low adult populations that are at risk of disappearing.	Conservation planners	Adult population stable; likelihood of local extinction very low	Adult population declining but not at immediate risk of local extinction	Adult population declining strongly or entirely absent; at high risk of local extinction from this estuary	Not enough data to determine	Uncertain whether stable; Norgard et al. (2018) found Olys not widespread in this region, at variable abundance in different sites.	Uncertain whether stable; densities high at Port Eliza so extinction of oysters from this region seems unlikely (Norgard et al. 2018).	Uncertain whether stable; Index Site Surveys in this area include Hillier Island, Harris Point, and Joes Bay and provide annual data. Harris Point densities are high and it seems unlikely that Olys in this region are at risk of disappearing.	Uncertain whether stable; densities high at the Gorge so extinction of oysters from this region seems unlikely.	Uncertain whether stable; this area is not regularly surveyed.	Uncertain whether stable; this area is not regularly surveyed.	Uncertain whether stable, though Transfer Beach and Swy-a-lana Lagoon are regularly surveyed.	Uncertain whether stable; this area is not regularly surveyed.	*Some bays have significant Oly populations, others do not; no robust data on population trends but some areas have substantial enough numbers that extinction of Olys from this entire region seems unlikely.	**Populations may be declining.	***Population densities high and populations appear to be stable.	*Population densities sufficently high in some sites (such as Port Gamble) that extinction risk seems low.	**Population densities sufficient high in some sites (such as Shoal Bay) that extinction risk seems low.	***Population density varies by site but Olys in region do not appear at any risk of extinction.	**Substantial populations in some shorelines (Valdez et al. 2017, Teri King pers. com.); densities appear to be increasing.	**Populations abundant in some places (e.g. North Bay), and while variable over time, seem stable (White et al. 2009).	***Populations appear at no risk of local extinction; substantial evidence of larval connectivity within the estuary, and multiple places where olys of a variety of sizes are found (J. Ruesink pers. obsv.).	Unclear whether there is a population in this estuary at all (there are anecdotal reports only). Historical information indicates an ephemeral population.	**Population small and at risk of extinction.	***Population stable.	**Population stable.	*Some concern about population decline and risk of local extinction (D. Couch, pers com.).	***Relatively small population with poor recruitment, but population appears to persist over time, so extinction possible but not likely.	No data on population stability.	**Population is very large overall with significant refugia, very unlikely to go extinct.	**Population is very large overall with significant refugia, very unlikely to go extinct.	**Population is very large overall with significant refugia, very unlikely to go extinct.	*Adult population is relatively small, but given connectivity to the rest of the Bay not likely to go extinct.	**Adult population declining but not at immediately risk of local extinction.	One limited field survey (Wasson pers. obsv.) detected very small population size, so extinction risk seems high.	***Entire population of estuary estimated to be 5000 in 2007 (Wasson 2010); due to poor recruitment has decreased since then (Wasson et al. 2020).	***Population size very small, so at high risk of disappearing; considered by Polson & Zacherl 2009 to have gone locally extinct.	**Population numbers very low in some years (Justin Hoesterey, SONGS monitoring); large Oly die-off after sedimentation following fire (Brandon Quintana & Erin Winslow, UCSB).	T. McCormick thinks connectivity between Channel Islands and Mugu may provide some resilience, though both populations are small.	***McCormick 2009 reports 5400-7500 adults, which is a small enough size to be at high risk; connectivity to Channel Islands Harbor populaiton may provide a buffer.	No data.	*Native oysters present at very low density when surveyed in 2013, so extinction likely (Tronske et al. 2018).	No data.	***Olys very common; no extinction risk.	Native oysters present at very high density when surveyed in 2013 (Tronske et al. 2018).	No data.
3	Is post-settlement mortality low?	Ecological	Places with high post-recruitment survival should be prioritized, so return on aquaculture investment is maximimized; avoid sites with high mortality due to high drill predation, freshwater events, etc.	All end-users	Juveniles and adults have low survival rate (<20% of 10mm+ oysters survive 1 year)	Juveniles and adults have medium survival rates (<50% of oysters survive 1 year)	Juveniles and adults have high survival rates (>50% of oysters survive 1 year)	Not enough data to determine	No data.	No data.	No data.	Unknown for region, though some data for the Gorge from World Fisheries Trust.	No data.	No data.	No data.	No data.	*Post-settlement mortality varies from place to place but is generally relatively low.	*Post-settlement mortality varies from place to place but is generally relatively low.	**Some die-off events observed (associated likely with high summer heat).	*Some information from index stations in Pt. Gamble Bay; a cursory analysis from 2019 index stations (n=3), the replicate mean (n=3) is 27% for juveniles collected from stations prior to their first winter (September).	*PSRF was involved in early seeding events in Deer Harbor and observed good survival. Nick Jones is harvesting Olys commercially out of Shoal Bay and may have more information on this.	**High in some places, low in other spots and not enough data in other areas	**Few locations have been evaluated for post-settlement mortality, high mortality from predation and sedimentation documented in at least one place (Valdez et al. 2017).	* In Totten Inlet, Olympia oysters are grown commercially, which suggests some locations exist with reasonable survival.	**Survival seems <50%, although pretty close to that once oysters reach 1 cm (Trimble et al. 2009). Anecdotally, we know of cases of outplanted Olympia oysters that were entirely consumed by oyster drills, so outcome likely differs among sites.	No data.	**Archer (2008) density data tracking juveniles suggests good survival; other observations confirm this.	No data.	***Rimler (2014) found very high mortality rates.	*Koeppel (2011) found survival <20% for uncaged juveniles.	***Post-settlement mortality varies with distance from mouth of estuary (Kimbro et al. 2019).	No data.	**Post settlement mortality is variable.	**Post settlement mortality is variable.	**Juveniles and adults have low survival rate, in many locations in this subestuary, likely due to drill predation.	*Non-native oyster drills and periodic low salinity suggest relatively low survival of juvenile and adult oysters.	***Juveniles and adults have low survival rate mostly due to drill predation.	No data.	***Juveniles and adults have relatively low mortality rates (Wasson 2010, Wasson et al. 2020).	No data (and current lack of Olys would make it difficult to obtain data in future).	*Mortality appears high, especially following sedimentation event (J Hoesterey pers. com.).	No data.	***80% of settlers survived 5 months or more (McCormick 2009).	No data.	No data.	No data.	*10-20% survival typical (D. Zacherl, unpublished data).	No data.	No data.
4	How isolated are Olympia oyster populations in this area?	Ecological	Estuaries that are geographically and/or genetically isolated and do not have larval exchange from nearby populations are more vulnerable to a potential loss of an entire population, and may benefit more from aquaculture as a tool.	Conservation Planners	Not isolated at all (substantial Oly populations within 20 km along coastline from this area; OR based on currents or genetics, evidence that this population is quite connected to nearby populations)	Moderately isolated (substantial Oly population between 20-100 km along coastline from this area; OR based on currents or genetics, evidence that this population has some connectivity to nearby populations	Very isolated (no substantial (>10,000 individuals) Oly population within 100 km along coastline from this area; OR based on currents or genetics, evidence that this is a largely closed population)		**Geographically, this cluster is quite far from the next clostest cluster near Johnstone Strait. However, because Olys are defined in Canada as one population, the understanding is that there is some connectivity to nearby populations.	*Not very isolated - in close enough proximity to Southwest Vancouver Island for connectivity.	*Not very isolated - in close enough proximity to Northwest Vancouver Island for connectivity.	*Not very isolated generally, some like the Gorge may have more restricted flow but general region has connectivity to others.	*Not very isolated generally.	*Not very isolated generally.	*Not very isolated generally.	*Not very isolated generally.	*Connectivity for this area has not been well characterized, but some components, such as Fidalgo Bay, appear to be quite isolated.	**Fairly isolated. No other restoration sites or known wild populations exist in Whidbey Basin beyond these two. The nearest Olympia oyster population is located in Fidalgo Bay, ~35 km away.	**Hydrodynamics may limit connectivity, but populations are close to others.	*This sub-region experiences strong tidal currents providing connectivity to other areas including Hood Canal, but there may be some isolation due to lengthy residence time in Port Gamble Bay.	*Some bays are likely retentive; however strong tidal current that characterize this region provide opportunity for larval transport among populations.	**Areas with high connectivity exist (e.g., Dyes to Sinclair Inlets), but also areas that are isolated.	**Connectivity high between multiple sites with Olys (e.g. Valdez et al. 2017).	**Connectivity high between multiple sites with Olys.	**Connectivity high between multiple sites with Olys.	*45 km from Willapa.	**Distance to Yaquina just over 100 km as larva travels; distance to Willapa Bay about 150 km.	**Distance to Netarts just over 100 km; distance to Coos Bay; about 150 km to Coos Bay.	**Distance to Yaquina Bay about 150 km; to Humboldt Bay about 300 km.	***Distance to Coos bay about 300 km; to Tomales Bay about 350 km.	**Relatively isolated but likely small amount of gene flow to other bays; about 300 km from Humboldt Bay but only about 50 km from Drakes Estero.	**50 km from Drakes Estery, about 50 km from oysters in San Francisco Bay.	**Not isolated from populations in other parts of Bay.	**Not isolated from populations in other parts of Bay.	**Not isolated from populations in other parts of Bay.	**Not isolated from populations in other parts of Bay.	*Circulation patterns appear to keep this area isolated even though there are nearby populations; limited recruitment also supports concept of isolation.	***Very isolated, closest substantial populations in San Francisco Bay (120 km north) or Carpinteria (420 km south).	***Very isolated, closest substantial populations in San Francisco Bay (150 km north) or Carpinteria (410 km south).	***Very isolated, closest substantial populations in San Francisco Bay (335 km north) or Carpinteria (210 km south).	**Closest substantial population to north is San Francisco Bay (570 km); to south is Channel Islands Harbor (40 km to south), but status of latter is a bit uncertain.	**Closest population to north in Carpinteria (40 km) though perhaps barely counts as substantial; to south Mugu which is also perhaps borderline is about 20 km away. T. McCormick thinks there may be some undocumented sites in between providing connectivity.	**Closest population to north is Channel Islands at about 20 km, but not clear it is substantial; closest population to south Marina del Rey (60 km), unknown size.	*Closest population to north is Mugu, 60 km; to south is Long Beach, 60 km.	**Alamitos Bay is < 20 km away and Newport Bay is ~ 40 km away.	**Huntington Harbor is < 20 km away and Newport Bay is ~ 30 km away.	**Huntington Harbor is < 20 km away and Newport Bay is ~ 30 km away.	**Alamitos Bay is < 20 km away and Newport Bay is ~ 25 km away.	**Alamitos Bay is < 20 km away and Newport Bay is ~ 25 km away.
5	Is there a nearby hatchery that has produced Olympia oyster spat from local broodstock using conservation protocols, either for restoration or commercial sale?	Hatchery Infrastructure	A hatchery that is in the same estuary will reduce risks associated with shipping spat from greater distances including introducing pathogens, parasites, or non-native foulding species. Conservation protocols are aimed at retaining local genetic adaptations and diversity.	All end-users	Hatchery located >100 km away from estuary	Hatchery located <100 km away, but not on same estuary	Hatchery located on same estuary	Unknown	*No hatcheries are licensed for Oly enhancement.	*No hatcheries are licensed for Oly enhancement.	*No hatcheries are licensed for Oly enhancement.	*No hatcheries are licensed for Oly enhancement.	*No hatcheries are licensed for Oly enhancement.	*No hatcheries are licensed for Oly enhancement.	*No hatcheries are licensed for Oly enhancement. On a small-scale the VIU Deep Bay Marine Field Station may be able to do this; has pilot experience.	*No hatcheries are licensed for Oly enhancement.	***Chew Center (used by PSRF) at NOAA's Manchester Research Station considered within same estuary for all Puget Sound subregions; also, some smaller hatcheries possible.	***Chew Center (used by PSRF) at NOAA's Manchester Research Station considered within same estuary for all Puget Sound subregions; also, some smaller hatcheries possible.	***Chew Center (used by PSRF) at NOAA's Manchester Research Station considered within same estuary for all Puget Sound subregions; also, some smaller hatcheries possible.	***Chew Center (used by PSRF) at NOAA's Manchester Research Station considered within same estuary for all Puget Sound subregions; also, some smaller hatcheries possible.	***Chew Center (used by PSRF) at NOAA's Manchester Research Station considered within same estuary for all Puget Sound subregions; also, some smaller hatcheries possible.	***Chew Center (used by PSRF) at NOAA's Manchester Research Station considered within same estuary for all Puget Sound subregions; also, some smaller hatcheries possible.	***Chew Center (used by PSRF) at NOAA's Manchester Research Station considered within same estuary for all Puget Sound subregions; also, some smaller hatcheries possible.	***Chew Center (used by PSRF) at NOAA's Manchester Research Station considered within same estuary for all Puget Sound subregions; also, some smaller hatcheries possible.	***Chew Center at NOAA's Manchester Research Station is possibility, but >100 km away and clearly not on same estuary.	***Chew Center at NOAA's Manchester Research Station is possibility, but >100 km away and clearly not on same estuary.	***Yes (Whiskey Creek Shellfish Hatchery, located in Netarts Bay).	***Whiskey Creek Shellfish Hatchery, located in Netarts Bay, is not on same estuary, ~100 km away as larva travels.	***Whiskey Creek Shellfish Hatchery, located in Netarts Bay, is very far away.	***No nearby hatchery producing Olys.	***Bodega Marine Laboratory regularly produces Oly spat, considered in same waterbody as estuary.	**Bodega Marine Laboratory nearby but not on same estuary.	***No current Oly hatchery in SF Bay. Bodega Marine Laboratory fairly close, but >100 km from Olys in the Bay along coastline.	***No current Oly hatchery in SF Bay. Bodega Marine Laboratory fairly close, but >100 km from Olys in the Bay along coastline.	***No current Oly hatchery in SF Bay. Bodega Marine Laboratory fairly close, but >100 km from Olys in the Bay along coastline.	***No current Oly hatchery in SF Bay. Bodega Marine Laboratory fairly close, but >100 km from Olys in the Bay along coastline.	***No current Oly hatchery in SF Bay. Bodega Marine Laboratory fairly close, but >100 km from Olys in the Bay along coastline.	***Moss Landing Marine Laboratory is current Oly hatchery, but not on same estuary.	***Moss Landing Marine Laboratory serves as current Oly hatchery.	***Cal Poly has marine lab that could serve as hatchery, eager to do this, but has not done it yet.	**UCSB has marine lab that could serve as hatchery, but outside of bay; Goleta has abalone hatchery (The Cultured Abalone) that could maybe produce them; none yet.	*Ormond Beach Hatchery run by T McCormick would have been good but has closed; Goleta has abalone hatchery that could potentially grow oysters.	*Ormond Beach Hatchery run by T McCormick would have been good but has closed; Goleta has abalone hatchery that could potentially grow oysters.	***No nearby Oly hatchery.	***No nearby Oly hatchery.	***No nearby Oly hatchery.	***No nearby Oly hatchery.	***No nearby Oly hatchery.	***No nearby Oly hatchery.
6	Is it safe to eat shellfish?	Harvest	Only areas where water quality allows for safe consumption of can be used for commercial production or community harvesting.	Commercial growers; Tribes and other communities interested in harvest	Chronic unsafe conditions for shellfish consumption due to high E. coli, pesticides, etc.	Occasional unsafe conditions for shellfish consumption, e.g. due to red tides (Harmful Algal Blooms)	Generally safe conditions for shellfish consumption	Unknown	Some permanent sanitary closures across BC, plus temporary closures varying in space/time with biotoxins (https://www.pac.dfo-mpo.gc.ca/fm-gp/contamination/index-eng.html).	Some permanent sanitary closures across BC, plus temporary closures varying in space/time with biotoxins (https://www.pac.dfo-mpo.gc.ca/fm-gp/contamination/index-eng.html).	Some permanent sanitary closures across BC, plus temporary closures varying in space/time with biotoxins (https://www.pac.dfo-mpo.gc.ca/fm-gp/contamination/index-eng.html).	Some permanent sanitary closures across BC, plus temporary closures varying in space/time with biotoxins (https://www.pac.dfo-mpo.gc.ca/fm-gp/contamination/index-eng.html).	Some permanent sanitary closures across BC, plus temporary closures varying in space/time with biotoxins (https://www.pac.dfo-mpo.gc.ca/fm-gp/contamination/index-eng.html).	Some permanent sanitary closures across BC, plus temporary closures varying in space/time with biotoxins (https://www.pac.dfo-mpo.gc.ca/fm-gp/contamination/index-eng.html).	Some permanent sanitary closures across BC, plus temporary closures varying in space/time with biotoxins (https://www.pac.dfo-mpo.gc.ca/fm-gp/contamination/index-eng.html).	Some permanent sanitary closures across BC, plus temporary closures varying in space/time with biotoxins (https://www.pac.dfo-mpo.gc.ca/fm-gp/contamination/index-eng.html).	*See https://fortress.wa.gov/doh/oswpviewer/index.html. Varies by location.	***Safe.	*** Yes.Regular DOH testing for fecal coliform, vibrio and biotoxins in Sequim, Discovery and Dungeness Bays.	***Commercial product is consumed from this estuary.	***Commercial product is consumed from this estuary.	***Commercial product is consumed from this estuary.	***Commercial product is consumed from this estuary.	***Commercial product is consumed from this estuary.	***Commercial product is consumed from this estuary.	***Commercial product is consumed from this estuary.	***Yes, it is generally safe to consume shellfish, and the ODA conducts routine monitoring for fecal indicator bacteria and periodic monitoring for marine biotoxins.	***Yes, it is generally safe to consume shellfish, and the ODA conducts routine monitoring for fecal indicator bacteria and periodic monitoring for marine biotoxins.	***Yes, it is generally safe to consume shellfish, and the ODA conducts routine monitoring for fecal indicator bacteria and periodic monitoring for marine biotoxins.	***Safe.	***Safe.	***Safe.	***Chronic and unsafe. No shellfish from SFB are safe to eat. https://www.kqed.org/science/1920965/san-francisco-bay-shellfish-are-loaded-with-toxins-study-finds.	***Chronic and unsafe. No shellfish from SFB are safe to eat. https://www.kqed.org/science/1920965/san-francisco-bay-shellfish-are-loaded-with-toxins-study-finds.	***Chronic and unsafe. No shellfish from SFB are safe to eat. https://www.kqed.org/science/1920965/san-francisco-bay-shellfish-are-loaded-with-toxins-study-finds.	***Chronic and unsafe. No shellfish from SFB are safe to eat. https://www.kqed.org/science/1920965/san-francisco-bay-shellfish-are-loaded-with-toxins-study-finds.	***Chronic and unsafe. No shellfish from SFB are safe to eat. https://www.kqed.org/science/1920965/san-francisco-bay-shellfish-are-loaded-with-toxins-study-finds.	**Probably not: urban run-poff, metal from boats, etc.	**E coli and pesticide levels high in lower estuary; not much data from upper estuary where oysters are most abundant.	**Since oysters are commercially produced there, must be fine at least most of the time.	*Gets some residential runoff.	***No: agricultural run-off and metals from boat bottoms.	***Mugu receives agricultural run-off, and historically pollution from Navy.	**No, impaired water body - DDT and PCBs (https://mywaterquality.ca.gov/safe_to_eat/impaired_waters/index.htm).	**No, impaired water body - DDT and PCBs (https://mywaterquality.ca.gov/safe_to_eat/impaired_waters/index.htm).	**No, impaired water body - DDT and PCBs (https://mywaterquality.ca.gov/safe_to_eat/impaired_waters/index.htm).		**No, impaired water body - dieldrin and PCBs (https://mywaterquality.ca.gov/safe_to_eat/impaired_waters/index.htm).	*Yes, but not May 1 through October 31 (from https://ocbeachinfo.com/shellfish/).
7	Do regulations allow harvest of Olympia oysters?	Harvest	Areas where harvest is allowed should be prioritized for community groups interested in harvest.	Commercial growers; Tribes/First Nations and other communities interested in harvest	Harvest not allowed	Harvest allowed but certain areas of the estuary where oysters occur are restricted	Harvest allowed anywhere in the estuary where oysters occur	Unknown	***There is no commercial or recreational harvest of Olys anywhere in BC. Food, social and ceremonial harvest by First Nations in BC is not restricted.	***There is no commercial or recreational harvest of Olys anywhere in BC. Food, social and ceremonial harvest by First Nations in BC is not restricted.	***There is no commercial or recreational harvest of Olys anywhere in BC. Food, social and ceremonial harvest by First Nations in BC is not restricted.	***There is no commercial or recreational harvest of Olys anywhere in BC. Food, social and ceremonial harvest by First Nations in BC is not restricted.	***There is no commercial or recreational harvest of Olys anywhere in BC. Food, social and ceremonial harvest by First Nations in BC is not restricted.	***There is no commercial or recreational harvest of Olys anywhere in BC. Food, social and ceremonial harvest by First Nations in BC is not restricted.	***There is no commercial or recreational harvest of Olys anywhere in BC. Food, social and ceremonial harvest by First Nations in BC is not restricted.	***There is no commercial or recreational harvest of Olys anywhere in BC. Food, social and ceremonial harvest by First Nations in BC is not restricted.	**Not on public lands in Washington. Commercial and recreational take from private lands is legal, but subject to treaty-share and federal statute, but is not regulated by WDFW.	***No.	***Not on public lands in Washington. Commercial and recreational take from private lands is legal, but subject to treaty-share and federal statute, but is not regulated by WDFW. Until 2025, there is a harvest restriction imposed by USDA (via EQIP funding/program) on the portion of Seqium Bay where EQIP funded restoration work has occurred (~2 acres); after 2025, harvest restriction will be lifte…	***Current oyster harvest regulations do not prohibit harvest of Olys; however, set minimum size harvest restrictions of 2.5 inches effectively excludes harvest of Olys. Amendment to current regulations pertaining to minimum oyster harvest size would be required. This only pertains to public tidelands. Tribes are able to set their own regulations on reservation tidelands.	***Current oyster harvest regulations do not prohibit harvest of Olys; however, set minimum size harvest restrictions of 2.5 inches effectively excludes harvest of Olys. Amendment to current regulations pertaining to minimum oyster harvest size would be required. This only pertains to public tidelands, no regulations on private tidelands. Tribes are able to set their own regulations on reservatio…	***Variable, as there are places where harvest is allowed (e.g., on Suquamish tidelands) and others where harvest is not allowed. There are a several public access areas that have Olys. The regulations do allow harvest, if they are over 2.5".	***Few public access areas for shellfish harvest, where Olys are regulated through size and number restrictions.The regulations regarding the harvest of Olys do not apply to private property. There are a large number of public access areas that have Olys. The regulations do allow harvest, if they are over 2.5".	***Few public access areas for shellfish harvest, where Olys are regulated through size and number restrictions.The regulations regarding the harvest of Olys do not apply to private property. There are a large number of public access areas that have Olys. The regulations do allow harvest, if they are over 2.5".	***Few public access areas for shellfish harvest, where Olys are regulated through size and number restrictions.The regulations regarding the harvest of Olys do not apply to private property. There are a large number of public access areas that have Olys. The regulations do allow harvest, if they are over 2.5".	***JR:Few public access areas for shellfish harvest, and little known about shellfish resources available. Moderate areas allocated to commercial shellfish growing. I am making my best guess here - the information is available, though I do not know it intimately. LT, Brady, et al. have the regulations and are certain.	***OR Dept Fish & Wildlife regulations prohibit recreational harvest of Olympia oysters. OR Dept of Agriculture regulations allow for commercial cultivation, harvest, and sale of Olympia oysters.	***OR Dept Fish & Wildlife regulations prohibit recreational harvest of Olympia oysters. OR Dept of Agriculture regulations allow for commercial cultivation, harvest, and sale of Olympia oysters.	***OR Dept Fish & Wildlife regulations prohibit recreational harvest of Olympia oysters. OR Dept of Agriculture regulations allow for commercial cultivation, harvest, and sale of Olympia oysters.	***Harvest allowed by CDFW except in Marine Reserves.	***Harvest allowed by CDFW except in Marine Reserves.	***Harvest allowed by CDFW except in Marine Reserves.	***Harvest allowed by CDFW except in a few no take Marine Reserves, most of estuary is not within these reserves.	***Harvest allowed by CDFW except in a few no take Marine Reserves, most of estuary is not within these reserves.	***Harvest allowed by CDFW except in a few no take Marine Reserves, most of estuary is not within these reserves.	***Harvest allowed by CDFW except in a few no take Marine Reserves, most of estuary is not within these reserves.	***Harvest allowed by CDFW except in a few no take Marine Reserves, most of estuary is not within these reserves.	***Harvest allowed by CDFW except in Marine Reserves.	***Harvest allowed by CDFW except in Marine Reserves, but lots of oyster habitat in estuary is in Reserve.	***Harvest allowed by CDFW except in Marine Reserves, but some of oyster habitat in estuary is in Reserve.	***UC Natural Reserve.	***Harvest allowed by CDFW except in Marine Reserves.	***Mostly in military base.	***Harvest allowed by CDFW except in Marine Reserves.	***Harvest allowed by CDFW except in Marine Reserves, but some of oyster habitat in estuary is in Reserve.	***Harvest allowed by CDFW except in Marine Reserves, but some of oyster habitat in estuary is in Reserve.	***Harvest allowed by CDFW except in Marine Reserves, but some of oyster habitat in estuary is in Reserve.	***Harvest allowed by CDFW except in Marine Reserves, but some of oyster habitat in estuary is in Reserve.	***Marine protected area.
8	Is post-settlement growth of Olympia oysters high?	Harvest	High growth rates reduce the length of time between outplant and harvest, relevant to community harvest groups and commercial growers.	Commercial growers; Tribes and other communities interested in harvest	Growth is slower than average for the species	Growth is average	Growth is above average	Not enough data to determine	No data.	No data.	No data.	No data except some from World Fisheries Trust for the Gorge.	No data.	No data.	No data.	No data.	*Nearly all known oysters in this region were produced from broodstocks collected in Fidalgo Bay (excluding Canadian locations). Relative to other oysters in Puget Sound, this stock grows the fastest and regularly attains considerable shell height (> 50mm).	**Our data show growth rates for 1 to 2 yr. old oysters at ~5-9mm a year. Compared to Fidalgo Bay these rates appear fast but we do not know how these rates compare to other areas (Barber et al. 2015, McArdle et al. in prep).	**Growth observed over a year or two is fast for both Olys and Pacifics; longer time series would allow for more certainty in scoring.	No data.	*Unknown: Nick Jones is harvesting Olys commercially out of Shoal Bay and may have information on this.	**Variable, as there are places where growth is high and others where growth is low and other spots where we don't have sufficient data.	*Few Olys of commercially-valuable size, Valdez et al. 2017.	*Few Olys of commercially-valuable size, Valdez et al. 2017.	***Can reach 3 cm in 1 year, although additional growth to commercial size may be slow, Trimble et al. 2009.	No data.	No data.	No data.	No data.	No data.	***Growth rates are generally above average.	No data.	**Growth rates are extremely variable among sites.	**Growth rates are extremely variable among sites.	**Growth rates are extremely variable among sites.	**Growth rates are extremely variable among sites.	**Growth rates are extremely variable among sites.	No data.	***Growth rates are fast, Wasson 2010; Wasson et al. 2020.	No data. (Not enough Olys around to track.)	No data.	No data.	***Growth rates are fast, McCormick 2009.	No data.	No data.	No data.	***Growth fast.	No data.	No data.
9	Are Olympia oysters or any other species of bivalves currently being farmed in this estuary?	Harvest	New or expanded Olympia oyster aquaculture by community groups or commercial growers is facilitated if there is existing infrastructure for farming bivalves, and a track record of safe water quality, harvest, etc.	Commercial growers; Tribes and other communities interested in harvest	No		Yes	Unknown	**Yes. Source: 2017 DFO Shellfish Integrated Management of Aquaculture Plan, Map page 8. https://www.pac.dfo-mpo.gc.ca/aquaculture/management-gestion/shellfish-mollusques/management-gestion-eng.html	**Yes. Source: 2017 DFO Shellfish Integrated Management of Aquaculture Plan, Map page 8. https://www.pac.dfo-mpo.gc.ca/aquaculture/management-gestion/shellfish-mollusques/management-gestion-eng.html	**Yes. Source: 2017 DFO Shellfish Integrated Management of Aquaculture Plan, Map page 8. https://www.pac.dfo-mpo.gc.ca/aquaculture/management-gestion/shellfish-mollusques/management-gestion-eng.html	**Yes. Source: 2017 DFO Shellfish Integrated Management of Aquaculture Plan, Map page 8. https://www.pac.dfo-mpo.gc.ca/aquaculture/management-gestion/shellfish-mollusques/management-gestion-eng.html	**Yes. Source: 2017 DFO Shellfish Integrated Management of Aquaculture Plan, Map page 8. https://www.pac.dfo-mpo.gc.ca/aquaculture/management-gestion/shellfish-mollusques/management-gestion-eng.html	**Yes. Source: 2017 DFO Shellfish Integrated Management of Aquaculture Plan, Map page 8. https://www.pac.dfo-mpo.gc.ca/aquaculture/management-gestion/shellfish-mollusques/management-gestion-eng.html	**Yes. Source: 2017 DFO Shellfish Integrated Management of Aquaculture Plan, Map page 8. https://www.pac.dfo-mpo.gc.ca/aquaculture/management-gestion/shellfish-mollusques/management-gestion-eng.html	**No. Source: 2017 DFO Shellfish Integrated Management of Aquaculture Plan, Map page 8. https://www.pac.dfo-mpo.gc.ca/aquaculture/management-gestion/shellfish-mollusques/management-gestion-eng.html	*Yes, oyster (Oly and Crassostrea sp.), manila clam, geoduck in various locations.	***The Swinomish Shellfish Company operates a Pacific oyster farm in northern Similk Bay along with a small Olympia oyster commercial bed (~20,000+ planted, 60% survival). Penn Cove Shellfish also has a large shellfish growing operations in Whidbey Basin.	***Yes, oysters and clams are currently being farmed in Discovery Bay and Sequim Bay.	***Yes.	***Yes.	***Yes.	***Yes.	***Yes.	***Yes.	***Yes.	***Yes.	***Yes.	***Yes.	***Yes.	***Yes.	***No.	***No.	***No.	***No.	***No.	***No.	***No.	***No; various oyster species were from 1920s-1980s.	***Yes, two small-scale growers.	***No.	***No.	***No.	***No.	***No.	***No.	***No.	***No.	***No.
10	Is Olympia oyster restoration/enhancement part of the management or conservation plan of any organizations in this estuary?	Restoration Infrastructure	Aquaculture investment and permitting is facilitated where native oyster restoration is identified as a priority by multiple organizations.	Conservation Planners	No		Yes	Unknown	Unknown - there may be First Nations in the area where Olympia Oyster is a part of their internal or local plans.	Unknown - there may be First Nations in the area where Olympia Oyster is a part of their internal or local plans.	Unknown - there may be First Nations in the area where Olympia Oyster is a part of their internal or local plans.	***Yes, World Fisheries Trust in the Gorge.	Unknown - there may be First Nations in the area where Olympia Oyster is a part of their internal or local plans.	Unknown - there may be First Nations in the area where Olympia Oyster is a part of their internal or local plans.	Unknown - there may be First Nations in the area where Olympia Oyster is a part of their internal or local plans.	Unknown - there may be First Nations in the area where Olympia Oyster is a part of their internal or local plans.	***Yes, some bays in this area are priority areas for Puget Sound Restoration Fund and/or Washington Dept. of Fish and Wildlife, and some for local tribes.	***Yes. The Swinomish Indian Tribal Community Fisheries Department (and partners) has been working on the restoration of Olympia oyster beds in Similk and Skagit Bays since 2012 (Greiner et al. 2015, Blake & Bradbury 2012).	***Yes, various pays are part of plans by WDFW (Blake & Bradbury 2012), PSRF, Jamestown S'Klallam Tribe, Jefferson Co. MRC and Clallam Co. MRC.	**Identified priority area for PSRF and WDFW, and the Jefferson Marine Resources Committee has developed a restoration plan for Olys in Admiralty Inlet area and are currently scoping sites in Mystery Bay and Kilisut Harbor.	*No Oly restoration or enhancement plans known for Tribes, PSRF or WDFW	***Yes. PSRF, WDFW (Blake & Bradbury 2012), Suquamish Tribe and West Sound Local Integrating Organization.	***WDFW has priority restoration areas in Hood Canal (Blake & Bradbury 2012).	***WDFW has priority restoration areas in South Puget Sound (Blake & Bradbury 2012).	*Willapa Bay National Wildlife Refuge might consider Olympia oysters as part of habitat management responsibility. Shoalwater Tribe open to Oly restoration and enhancement.	*None known.	***Yes (ODFW Nearshore Conservation Strategy, https://www.oregonconservationstrategy.org/oregon-nearshore-strategy/).	***Yes (ODFW Nearshore Conservation Strategy, https://www.oregonconservationstrategy.org/oregon-nearshore-strategy/).	***Yes (ODFW Nearshore Conservation Strategy, https://www.oregonconservationstrategy.org/oregon-nearshore-strategy/).	Unknown; there was a native oyster reserve there.	***Yes, part of GFNMS and Marin Co. planning.	***No.	***Yes, part of Subtidal Habitat Goals for SF Bay, with acreage and proposed locations.	***Yes, part of Subtidal Habitat Goals for SF Bay, with acreage and proposed locations.	***Yes, part of Subtidal Habitat Goals for SF Bay, with acreage and proposed locations.	***Yes, part of Subtidal Habitat Goals for SF Bay, with acreage and proposed locations.	***Yes, part of Subtidal Habitat Goals for SF Bay, with acreage and proposed locations.	***No.	***Yes, Elkhorn Slough NERR.	*NEP indicated that native restoration in general is a priority, but no specific mention of Olys.	*No, according to UCSB researchers.	***No.	***General restoration plans for lagoon; T McCormick does not know of specific plan for oysters.	*No.	Unknown.	Unknown.	City of Long Beach adopted new land use plan.	Unknown.	Unknown.
11	Are there community or volunteer groups currently engaged in Olympia oyster restoration?	Community Engagement	Aquaculture-based restoration is more likely to succeed and positively affect people where there are engaged communities.	Commercial growers; Tribes/First Nations and other communities interested in harvest	No groups currently engaged	1-5 communtiy groups engaged	>5 community groups engaged	Unknown	No groups are known to be engaged in this	No groups are known to be engaged in this	No groups are known to be engaged in this.	No groups are known to be engaged in this. World Fisheries Trust is captured in question 10.	No groups are known to be engaged in this.	No groups are known to be engaged in this.	No groups are known to be engaged in this. The Vancouver Island University used to be engaged in Olympia oyster projects.	No groups are known to be engaged in this.	***Suquamish Tribe, Jamestown S’Klallam Tribe, Swinomish Tribe, Samish Tribe, WDFW, PSRF, Clallam County Marine Resources Committee (MRC), Jefferson County MRC, Skagit County MRC, Taylor Shellfish, University of Washington Tacoma.	***No current community/volunteer engagements in Oly restoration.	***Yes both Jefferson and Clallam Co. MRCs, also many of groups listed for Northern Puget Sound.	*Not aware of any community/volunteer groups involved in Oly restoration.	*The Tulalip Tribe has requested hatchery seed for Lopez Island. There’s a grower in the San Juans who grows Olys in a lagoon. PSRF also did some experimental seeding many years ago with several groups in including an ethnobotanist with the Northwest Indian College.	***PSRF, Suquamish Tribe and West Sound Local Integrating Organization; also other groups listed for Northern Puget Sound.	*1-5 groups engaged.	***Eastbay Drive community in Budd Bay - private tideland owners. Capital Landtrust. PSRF community volunteers. Hobbiests, passionate about native species.	*No known community restoration efforts for Olys.	*No known community restoration efforts for Olys.	**TNC & ODFW & WEBS & TBP.	**ODFW & Siletz Tribe.	**South Slough NERR & ODFW.	**No.	***Marine County and GFNMS planning living shoreline.	***No.	**Yes, several in the Bay area, including: The Watershed Project, The Wild Oyster Project, Marin Rod and Gun Club, Presidio Trust, Golden Gate Audubon Center, Richardson Bay Audubon Center	**Yes, several in the Bay area, including: The Watershed Project, The Wild Oyster Project, Marin Rod and Gun Club, Presidio Trust, Golden Gate Audubon Center, Richardson Bay Audubon Center	**Yes, several in the Bay area, including: The Watershed Project, The Wild Oyster Project, Marin Rod and Gun Club, Presidio Trust, Golden Gate Audubon Center, Richardson Bay Audubon Center	**Yes, several in the Bay area, including: The Watershed Project, The Wild Oyster Project, Marin Rod and Gun Club, Presidio Trust, Golden Gate Audubon Center, Richardson Bay Audubon Center	**Yes, several in the Bay area, including: The Watershed Project, The Wild Oyster Project, Marin Rod and Gun Club, Presidio Trust, Golden Gate Audubon Center, Richardson Bay Audubon Center	***No.	***Lots of community members involved, but through one organization (Elkhorn Slough Reserve).	***No.	*No (UCSB faculty/students have some interest).	***No.	*No.	*No.	*No.	*No.	***CSULB, CSUF and OC Coastkeeper currently engaged in outreach and re-vamping oyster bed at JDMR.	*No.	*No.
12	Are other community groups currently engaged in restoration of other species of bivalve/shellfish?	Community Engagement	Existing groups engaged in restoration with similar species could indicate a capacity for or interest in incorporating Olympia oyster restoration in the future.	Conservation planners, Tribes and other communities interested in harvest	No		Yes	Unknown	Unknown	Unknown	Unknown.	Unknown.	Unknown.	Unknown.	Unknown.	Unknown.	**No bivalves, but there is abalone and perhaps other native species restoration in coming years (increase in interest).	**We do not know if any other shellfish restoration projects in the estuary.	***We do not know if any other shellfish restoration projects in the estuary.	**We do not know if any other shellfish restoration projects in the estuary.	Unknown.	***Cockle restoration	*No known projects.	*Nothing beyond above (Olys restoration by hobbiests).	*No known projects.	*No known projects.	**No.	**No.	**No.	Unknown.	*No known projects.	*No known projects.	***No.	***No.	***No.	***No.	***No.	***No.	***No.	*No.	*No. UCSB team does not know of any.	***No.	***No. Off-limits to public.	*No known projects.	*No known projects.	*No known projects.	*No known projects.	*No known projects.	*No known projects.
13	Are there Native American tribes or First Nations currently engaged in bivalve/shellfish restoration or wild harvest?	Community Engagement	Indigenous stewardship increases the chances of successful long-term restoration and management of oyster populations, and increases the priority of doing so, to sustain a legacy of cultural practices.	Conservation planners, Tribes	No indigenous groups engaged in shellfish restoration or aquaculture	1 or more indigenous groups engaged in shellfish restoration or aquaculture	1 or more indigenous groups engaged in oyster restoration/aquaculture	Unknown	*There are a few First Nations involved in Northern Abalone restoration experiments through aggregation of mature adults.	There is likely at least one First Nation engaged in wild harvest in each area	There is likely at least one First Nation engaged in wild harvest.	There is likely at least one First Nation engaged in wild harvest.	There is likely at least one First Nation engaged in wild harvest.	There is likely at least one First Nation engaged in wild harvest.	There is likely at least one First Nation engaged in wild harvest.	Unknown but seems unlikely.	***Swinomish Indian Tribal Community, Samish Indian Nation, and Lummi Nation.	***Swinomish Indian Tribal Community Fisheries Department is the main stakeholder engaged in Olympia oyster restoration in Whidbey Basin. In addition, within Whidbey Basin three tribes regularly harvest wild clams on beaches.	***Jamestown S'Klallam Tribe, Lower Elwah Klallam Tribe, Port Gamble S'Klallam Tribe.	***Yes, several tribes (JST,PGT, LEK and Suqamish) all harvest shellfish.	***Several Tribes have treaty right to harvest bivalve/shellfish in the Islands. There is tribal harvest of bivalves in the San Juan islands for Ceremonial and Subsistence by Lummi tribal members, currently no active commercial harvest by Lummi but there has been in the past and there is interest in pursuing it again in the future.	*** Suqamish Tribe.	***Skokomish Port Gamble and Jamestown S'klallam Tribes, possibly others.	***Squaxin Island Tribe, Nisqually Tribe, possibly others.	***Chehalis Confederated - Shoalwater Bay.	***Chehalis Confederated - Shoalwater Bay.	***No.	***Siletz Tribe actively engaged.	**Confederated Tribes of the Coos, Lower Umpqua, and Siuslaw Indians, Coquille Tribe are engaged in shellfish harvest, and both tribes have expressed interest in Oly restoration activities.	Unknown.	**Graton Rancheria interested but not currently engaged in restoration.	***No.	*None known.	*None known.	*None known.	*None known.	*None known.	***No.	***No tribes currently working in estuary.	***No tribes currently working in estuary (NEP information).	*No, according to UCSB team.	***No.	*No.	*No.	*No.	*No.	***No.	*No.	*No.
14	Are other community groups (non-commercial) growing shellfish (oysters or other species) for harvest?	Community Engagement	Existing groups that grow and harvest shellfish can increase the success of restoration efforts via the stewardship, maintenance and management of oyster beds.	Conservation Planners, Commercial Growers	No groups currently engaged	1-2 communtiy groups engaged	> 2 community groups engaged	Unknown	*No.	*No.	*No.	*No.	*No.	*No.	*No.	*No.	*Various small-scale shellfish gardners, with community gardens on private tidelands.	*Possible private tideland owners acting as shellfish "gardners".	*Various small-scale shellfish gardners, with community gardens on private tidelands.	*Possible private tideland owners acting as shellfish "gardners".	*Possible private tideland owners acting as shellfish "gardners".	***PSRF community shellfish farm, plus various small-scale shellfish gardners, with community gardens on private tidelands.	***Private property owners and homeowners associations are also engaged in some areas. Several private tideland owners act as shellfish "gardeners" (note: WDFW shellfish transfer permit is required for seed purchase for these hobby farms).	***Private property owners and homeowners associations are also engaged in some areas. Several private tideland owners act as shellfish "gardeners" (note: WDFW shellfish transfer permit is required for seed purchase for these hobby farms).	*None known.	*None known.	**No.	**No.	**No.	Unknown.	*No.	***No.	***No.	***No.	***No.	***No.	***No.	***No.	***No.	*No.	***No, UC Natural Reserve.	***No.	***No.	***No.	Unknown.	Unknown.	***No.	*No.	*No.
*Sites with data missing for 3/4 of the first criteria included here but not in tables in main paper
Notes on geography for more complicated estuarine basins									Central Coast: Bardswell Group, Campbell Island, Fishe Egg inlet, Watt Bay	North West Vancouver Island: Nootka Sound, Klasinko, Amai Inlet, Port Eliza Beach	South West Vancouver Island: Darr Island, Bacchante Bay, Hillier Island, Harris Point	North Juan de Fuca Basin: Gorge Waterway, Sooke/Victoria, Ayum Creek	Johnstone Strait	Northeast Strait of Georgia: Mainland below Central Coast grouping	West Strait of Georgia: Vancouver Island portion of Victoria area	Boundary Bay (BC), Crescent Area (BC)	Northern Puget Sound: Samish Bay, Bellingham Bay, Lummi Bay, Drayton Harbor, Fidalgo Bay, Padilla Bay,	Whidbey Basin (Similk Bay and Skagit Bay)															SF Bay North Bay/San Pablo Bay (north of Richmond Bridge)	SF Bay Central Bay North (~Richmond Bridge to Alameda/South SF)	SF Bay Central Bay South (south of Alameda/South SF to Dumbarton Bridge)	SF Bay South Bay (South of Dumbarton Bridge)	SF Bay Richardson Bay, excluding Sausalito								Long Beach Harbor- Terminal Island area
[truncated: 25 more columns]

## Sheet: 2-references
Archer, P. E. (2008). Re-establishment of the native oyster, Ostrea conchaphila, in Netarts Bay, Oregon, USA. M.S. Thesis, Oregon State University. (M.S.). Oregon State University,
Barber, J. S., Dexter, J. E., Grossman, S. K., Greiner, C. M., & Mcardle, J. T. (2016). Low Temperature Brooding of Olympia Oysters (Ostrea lurida) in Northern Puget Sound. Journal of Shellfish Research, 35(2), 351-357.
Barber, J. S., Greiner, C. M., & Grossman, S. (2015). Olympia oyster, Ostrea lurida, pilot project in northern Puget Sound, Washington: 2014 Monitoring Report. . In: Swinomish Indian Tribal Community Technical Report, SWIN-TR-2015-01.
Blake, B., & Bradbury, A. (2012). Washington Department of Fish and Wildlife plan for rebuilding Olympia oyster (Ostrea lurida) populations in Puget Sound with a historical and contemporary overview. Washington Department of Fish and Wildlife.
Carson, H. S. (2010). Population connectivity of the Olympia oyster in southern California. Limnology and Oceanography, 55(1), 134.
Greiner, C. M., Grossman, S. K., Barber, J. S., Hunter, L. L., & McArdle, J. T. (2015). Swinomish Olympia oyster monitoring plan. Retrieved from
Grossman, S.K., E.E. Grossman, J.S. Barber, S.K. Gamblewood, & S.C. Crosby. (2020). Distribution and Transport of Olympia oyster Ostrea lurida larvae in northern Puget Sound, Washington. Journal of Shellfish Research. Vol. 39, No. 2, 1-19.
Kimbro, D. L., White, J. W., & Grosholz, E. D. (2019). The dynamics of open populations: integration of top–down, bottom–up and supply–side influences on intertidal oysters. Oikos, 128(4), 584-595.
Koeppel, J. A. (2011). High predation may hinder native oyster (Ostrea lurida Carpenter, 1864) restoration in North Humboldt Bay, California. M.S. Thesis, Humboldt State University.
Linnenbrink, J. M. (2016). Genetic population structure of the Olympia oyster, Ostrea lurida, in southern California. (M.S.). California State University, Fullerton,
McArdle, J.T., J.S. Barber, S.K.Grossman, and L.L.Hunter. (2020). Olympia Oyster, Ostrea lurida, Restoration in Similk and Skagit Bay, Washington: 2019 Monitoring Report. Swinomish Indian Tribal Community Technical Report. #SWIN-TR-2020.
McCormick, T. (2009). Final Report: Oyster Restoration for Mugu Lagoon–Preliminary Population Assessment.
Norgard, T., Bigg, M. I., MacConnachie, S., Finney, J., & Gillespie, G. E. (2018). Index Site Surveys for Olympia Oysters (Ostrea lurida Carpenter, 1864) in British Columbia-2009 to 2017. Canadian Technical Report of Fisheries and Aquatic Sciences 3153 (0660252481).
Polson, M. P., & Zacherl, D. C. (2009). Geographic distribution and intertidal population status for the Olympia oyster, Ostrea lurida Carpenter 1864, from Alaska to Baja. Journal of Shellfish Research, 28(1), 69-77.
Rimler, R. N. (2014). Larval supply, settlement, and post-settlement performance as determinants of the spatial distribution of Olympia oysters (Ostrea lurida) in Coos Bay, Oregon. M.S. Thesis, University of Oregon.
Seale, E. M., & Zacherl, D. C. (2009). Seasonal settlement of Olympia oyster larvae, Ostrea lurida Carpenter 1864 and its relationship to seawater temperature in two southern California estuaries. Journal of Shellfish Research, 28(1), 113-120.
Trimble, A. C., Ruesink, J. L., & Dumbauld, B. R. (2009). Factors preventing the recovery of a historically overexploited shellfish species, Ostrea lurida Carpenter 1864. Journal of Shellfish Research, 28(1), 97-106.
Tronske, N. B., Parker, T. A., Henderson, H. D., Burnaford, J. L., & Zacherl, D. C. (2018). Densities and zonation patterns of native and non-indigenous oysters in southern California bays. Wetlands, 38(6), 1313-1326.
Valdez, S. R., & Ruesink, J. L. (2017). Scales of recruitment variability in warming waters: Comparing native and introduced oysters in Hood Canal, Washington, USA. Marine Ecology, 38(3), 12435. doi:10.1111/maec.12435
Wasson, K. (2010). Informing Olympia oyster restoration: evaluation of factors that limit populations in a California estuary. Wetlands, 30(3), 449-459. doi:10.1007/s13157-010-0056-4
Wasson, K., Hughes, B. B., Berriman, J. S., Chang, A. L., Deck, A. K., Dinnel, P. A., . . . Ferner, M. C. (2016). Coast-wide recruitment dynamics of Olympia oysters reveal limited synchrony and multiple predictors of failure. Ecology, 97(12), 3503-3516.
Wasson, K., Gossard, D.J., Gardner, L., Hain, P.R., Zabin, C.J., Fork, S., Ridlon, A.D., Bible, J.M., Deck, A.K, Hughes, B.B., (2020). A scientific framework for conservation aquaculture: a case study of oyster restoration in central California. Biological Conservation. https://doi.org/10.1016/j.biocon.2020.108745
White, J. M., Buhle, E. R., Ruesink, J. L., & Trimble, A. C. (2009). Evaluation of Olympia oyster (Ostrea lurida carpenter 1864) status and restoration techniques in Puget sound, Washington, United States. Journal of Shellfish Research, 28(1), 107-112.

## Sheet: 3-numeric scores and indices
Criterion	Ecological	Community Restoration	Community Harvest	Commercial Growers	MAX SCORE	A-Central Coast	B-Northwest Vancouver Island	C-Southwest Vancouver Island	1-North Juan de Fuca Basin	D-Johnstone Strait	E-Northeast Strait of Georgia	2-West Strait of Georgia	F-Boundary Bay, Crescent Area	3-Northern Puget Sound	4-Whidbey Basin	5-Discovery, Sequim Bays	6-Admiralty Inlet	7-San Juan Islands	8-Central Puget Sound	9-Hood Canal	10-South Puget Sound	11-Willapa Bay	Grays Harbor	12-Netarts Bay	13-Yaquina Bay	14-Coos Bay	15-Humboldt Bay	16-Tomales Bay	Drakes Estero	17-SF North/San Pablo Bay	18-SF Central North Bay	19-SF Central Bay South	20-SF South Bay	21 SF Richardson Bay	Santa Cruz Harbor	22-Elkhorn Slough	23-Morro Bay	24-Carpinteria Marsh	Channel Islands Harbor	25-Mugu Lagoon	Marina del Rey - Ballona Creek	26-Long Beach Harbor	Los Angeles River	27-Alamitos Bay	Anaheim Bay-Huntington Harbor- Seal Beach NWR	Anaheim Bay - Bolsa Chica Lagoon	28-Santa Ana River	29-Newport Bay	Aliso Creek Estuary
1-Recruitment limitation	4				2	0	0	0	0	0	0	2	0	2	2	0	1	1	1	0	0	0	0	2	1	1	1	1	0	1	0	1	1	2	0	2	2	2	0	0	0	0	0	0	0	0	0	0	0
2-Extinction risk	3				2	0	0	0	0	0	0	0	0	0	1	0	0	0	0	0	0	0	0	2	0	0	1	1	0	0	0	0	0	1	0	2	2	2	0	2	0	2	0	0	0	0	2	0	0
3-Mortality	2	2	2	1	2	0	0	0	0	0	0	0	0	2	2	1	1	1	1	0	1	1	0	2	0	0	0	1	0	1	1	0	0	0	0	2	0	0	0	2	0	0	0	1	0	0	0	1	0
4-Isolation	2				2	1	0	0	1	1	1	1	1	1	1	2	1	1	0	0	0	0	1	2	2	2	2	1	1	0	0	0	0	1	2	2	2	1	1	1	1	0	0	0	0	0	0	0	0
5-Olympia oyster hatchery		1	1	2	2	0	0	0	0	0	0	0	0	2	2	2	2	2	2	2	2	0	0	2	0	0	0	2	1	0	0	0	0	0	0	2	0	0	0	0	0	0	0	0	0	0	0	0	0
6-Safe consumption			3	3	2	1	1	1	1	1	1	1	1	1	2	2	2	2	2	2	2	2	2	2	2	2	2	2	2	0	0	0	0	0	0	0	2	1	0	0	0	0	0	0	0	1	1	0	1
7-Olympia oyster harvest			2		2	0	0	0	0	0	0	0	0	1	0	1	1	1	1	1	1	1	1	1	1	1	2	2	2	1	1	1	1	1	2	1	1	0	2	0	2	1	1	1	1	0	1	1	0
8-Olympia oyster growtoh			1	1	2	0	0	0	0	0	0	0	0	1	1	2	0	0	1	1	1	1	0	0	0	0	0	2	0	1	1	1	1	1	0	2	0	0	0	2	0	0	0	2	0	0	0	2	0
9-Bivalve farmling			1	1	2	2	2	2	2	2	2	2	0	2	2	2	2	2	2	2	2	2	2	2	2	2	2	2	0	0	0	0	0	0	0	0	2	0	0	0	0	0	0	0	0	0	0	0	0
10-Olympia oysters in plan		2			2	0	0	0	2	0	0	0	0	2	2	2	2	0	2	2	2	0	0	2	2	2	0	2	0	2	2	2	2	2	0	2	0	0	0	0	0	0	0	0	0	0	2	2	0
11-Community engagement - Olys		2			2	0	0	0	0	0	0	0	0	2	0	2	0	1	2	1	1	0	0	1	1	1	0	1	0	2	2	2	2	2	0	1	0	0	0	0	0	0	0	1			1	1	0
12-Community engagement - shellfish		1			2	0	0	0	0	0	0	0	0	0	0	0	0	0	2	0	0	0	0	0	0	0	0	0	0	0	0	0	0	0	0	0	0	0	0	0	0	0	0	0	0	0	0	0	0
13-Indigenous engagement		1	1		2	2	1	1	1	1	1	1	0	2	2	2	2	2	2	2	2	2	2	0	2	1	0	0	0	0	0	0	0	0	0	0	0	0	0	0	0	0	0	0	0	0	0	0	0
14-Community shellfish growing			1	1	2	0	0	0	0	0	0	0	0	2	0	2	1	1	2	2	2	0	0	0	0	0	0	0	0	0	0	0	0	0	0	0	0	0	0	0	0	0	0	0	0	0	0	0	0
ECOLOGICAL PRIORITY INDEX					22	0.0909091	0	0	0.0909091	0.0909091	0.0909091	0.454545	0.0909091	0.636364	0.772727	0.272727	0.363636	0.363636	0.272727	0	0.0909091	0.0909091	0.0909091	1	0.363636	0.363636	0.5	0.5	0.0909091	0.272727	0.0909091	0.181818	0.181818	0.590909	0.181818	1	0.818182	0.727273	0.0909091	0.545455	0.0909091	0.272727	0	0.0909091	0	0	0.272727	0.0909091	0
Project type beyond restoration...
Community Restoration					18	0.111111	0.0555556	0.0555556	0.277778	0.0555556	0.0555556	0.0555556	0	0.888889	0.666667	0.777778	0.555556	0.444444	0.888889	0.555556	0.666667	0.222222	0.111111	0.666667	0.444444	0.388889	0	0.555556	0.0555556	0.555556	0.555556	0.444444	0.444444	0.444444	0	0.666667	0	0	0	0.222222	0	0	0	0.222222	0	0	0.333333	0.444444	0
Community Harvest					24	0	0	0	0	0	0	0	0	0.75	0	0.833333	0.708333	0.708333	0.791667	0.708333	0.791667	0.625	0.5	0.666667	0.5	0.458333	0.5	0.75	0.458333	0	0	0	0	0	0	0	0.416667	0	0	0	0	0	0	0	0	0	0.208333	0	0.125
Commercial Expansion					18	0	0.277778	0.277778	0	0.277778	0.277778	0.277778	0	0.777778	0.833333	0.944444	0.777778	0.777778	0.888889	0.833333	0.888889	0.555556	0.444444	0.777778	0.444444	0.444444	0.444444	0.833333	0.444444	0	0	0	0	0	0	0	0.444444	0.166667	0	0	0	0	0	0	0	0.166667	0.166667	0	0.166667
Above scores are all calculated by formula in the above 4 rows, identically for each site, with shading for values greater or equal to 0.5, except for the following manual adjustments that were made:
For community harvest score, If either Q 6 or 7 were given a score of 0, this precludes harvest and/or consumption of Olympias, so the total score for the estuary is 0.
For commercial expansion score, if Q 6 was given a 0, this precludes growing Olympias for consumption, so the total score for the estuary is 0.
Estuaries with gray shading on name are missing info for criteria 1-3, which is so fundamental to understanding oyster conservation aquaculture that they were not included in the main paper.
[truncated: 22 more columns]
